# Supplementary material for: Predictors of Free Sugars Intake Trajectories across Early Childhood—Results from the SMILE Birth Cohort Study
Source: Int J Environ Res Public Health. 2024 Feb 2;21(2):174. doi: 10.3390/ijerph21020174 (PMC10888386; doi:10.3390/ijerph21020174)
Supplement: Supplementary file 1 [file ijerph-21-00174-s001.zip]

Archive with 1 entries (1 files):
- ijerph-2804588-supplementary.pdf
